# Supplementary material for: Organic Turkey Flocks: A Reservoir of Streptococcus gallolyticus subspecies gallolyticus
Source: PLoS One. 2015 Dec 10;10(12):e0144412. doi: 10.1371/journal.pone.0144412 (PMC4675529; doi:10.1371/journal.pone.0144412)
Supplement: S1 Table — (XLSX) [file pone.0144412.s001.xlsx]

## Sheet: S1_Table
S1 Table. Sequence types, allelic profiles and api® strip profiles from Streptococci gallolyticus subsp. gallolyticus isolates.
Flock, Farm	Sampling date	No. of positive samples	No. of isolates typed by MLST	Sequence types	aroE	glgB	nifS	p20	tkt	trpD	uvrA	api® strip profiles
1, 1	2012-09-06	5	5	ST50	13	2	19	10	15	16	4	5 0 4 4 5 5 3
				ST50	13	2	19	10	15	16	4	5 0 4 0 5 5 3
				ST50	13	2	19	10	15	16	4	5 0 4 4 5 5 3
				ST50	13	2	19	10	15	16	4	5 0 4 0 5 5 3
				ST50	13	2	19	10	15	16	4	5 0 4 0 5 5 3
2, 2	2012-09-17	5	5	ST48	13	8	19	10	15	16	4	5 0 4 0 5 5 3
				ST48	13	8	19	10	15	16	4	5 0 4 0 5 5 3
				ST48	13	8	19	10	15	16	4	5 0 4 0 5 5 3
				ST48	13	8	19	10	15	16	4	5 0 4 0 5 5 3
				ST48	13	8	19	10	15	16	4	5 0 4 0 5 5 3
3, 2	2012-09-17	5	5	ST48	13	8	19	10	15	16	4	5 0 4 0 5 5 3
				ST58	13	8	19	10	15	16	4	5 0 4 0 5 5 3
				ST48	13	8	19	10	15	16	4	5 0 4 0 5 5 3
				ST58	13	4	19	10	15	11	4	5 0 4 0 5 5 3
				ST58	13	4	19	10	15	11	4	5 0 4 0 5 5 3
4, 3	2012-09-19	6	6	ST45	4	14	18	22	8	5	13	5 0 4 0 5 7 3
				ST62	13	2	19	1	5	5	4	5 0 4 0 5 5 3
				ST62	13	2	19	1	5	5	4	5 0 4 0 5 7 3
				ST63	16	14	18	22	8	5	13	5 0 4 0 5 7 3
				ST64	13	14	18	22	8	5	13	5 0 4 0 5 5 3
				ST47	5	14	18	22	8	5	13	5 0 4 0 5 5 3
5, 3	2012-09-19	5	5	ST65	4	14	18	22	8	5	19	5 0 4 0 5 5 3
				ST65	4	14	18	22	8	5	19	5 0 4 0 5 5 3
				ST65	4	14	18	22	8	5	19	5 0 5 0 5 5 3
				ST65	4	14	18	22	8	5	19	5 0 5 0 5 5 3
				ST65	4	14	18	22	8	5	19	5 0 4 0 5 5 3
6, 4	2012-10-26	5	5	ST51	5	6	4	20	7	8	1	5 0 4 0 5 5 3
				ST66	13	4	19	20	15	11	1	5 0 4 0 5 5 3
				ST67	9	4	19	20	15	11	1	5 0 4 0 5 5 3
				ST68	9	6	4	20	7	8	1	5 0 4 6 5 5 3
				ST68	9	6	4	20	7	8	1	5 0 4 6 5 5 3
7, 5	2012-10-29	4	4	ST61	9	2	20	9	18	18	18	5 2 4 0 5 5 3
				ST61	9	2	20	9	18	18	18	5 0 4 0 5 5 3
				ST61	9	2	20	9	18	18	18	5 2 4 0 5 5 3
				ST61	9	2	20	9	18	18	18	5 2 4 0 5 5 3
8, 6	2012-11-01	5	5	ST13	7	6	4	8	7	8	1	5 0 4 0 5 5 3
				ST58	13	4	19	10	15	11	4	5 0 4 1 5 5 3
				ST58	13	4	19	10	15	11	4	5 0 4 0 5 5 3
				ST59	5	6	4	20	17	8	1	5 0 4 0 5 5 3
				ST60	5	4	19	10	15	11	4	5 0 4 0 5 5 3
9, 6	2012-11-01	5	5	ST13	7	6	4	8	7	8	1	5 0 4 0 5 5 3
				ST13	7	6	4	8	7	8	1	5 0 4 0 5 5 3
				ST13	7	6	4	8	7	8	1	5 0 4 0 5 5 3
				ST88	8	2	17	1	7	5	13	5 0 4 4 5 5 3
				ST88	8	2	17	1	7	5	13	5 0 4 0 5 5 3
	2012-11-09	3	3	ST13	7	6	4	8	7	8	1	5 0 4 0 5 5 3
10, 7				ST48	13	8	19	10	15	16	4	5 0 4 0 5 5 3
				ST48	13	8	19	10	15	16	4	5 0 4 0 5 5 3
	2012-11-21	5	5	ST50	13	2	19	10	15	16	4	5 0 4 0 5 5 3
				ST50	13	2	19	10	15	16	4	5 0 4 0 5 5 3
11, 1				ST50	13	2	19	10	15	16	4	5 0 4 0 5 5 3
				ST50	13	2	19	10	15	16	4	5 0 4 0 5 5 3
				ST50	13	2	19	10	15	16	4	5 0 4 0 5 5 3
	2012-11-21	3	3	ST90	5	4	4	10	7	11	1	5 0 4 0 5 5 3
12, 1				ST50	13	2	19	10	15	16	4	5 0 4 0 5 5 3
				ST50	13	2	19	10	15	16	4	5 0 4 0 5 5 3
	2012-11-29	5	5	ST58	13	4	19	10	15	11	4	5 0 4 0 5 5 3
				ST48	13	8	19	10	15	16	4	5 0 4 0 5 5 3
13, 2				ST48	13	8	19	10	15	16	4	5 0 4 0 5 5 3
				ST48	13	8	19	10	15	16	4	5 0 4 0 5 5 3
				ST48	13	8	19	10	15	16	4	5 0 4 0 5 5 3
	2012-11-29	5	5	ST58	13	4	19	10	15	11	4	5 0 4 0 5 1 3
				ST58	13	4	19	10	15	11	4	5 0 4 0 5 5 3
14, 2				ST58	13	4	19	10	15	11	4	5 0 4 0 5 5 3
				ST58	13	4	19	10	15	11	4	5 0 4 0 5 5 3
				ST102	13	4	19	10	15	16	4	5 0 4 0 5 1 3
	2012-11-29	5	5	ST48	13	8	19	10	15	16	4	5 0 4 0 5 5 3
				ST103	13	8	19	10	15	11	16	5 0 4 0 5 5 3
15, 2				ST58	13	4	19	10	15	11	4	5 0 4 0 5 5 3
				ST58	13	4	19	10	15	11	4	5 0 4 0 5 5 3
				ST48	13	8	19	10	15	16	4	5 0 4 0 5 5 3
16, 8	2012-11-30	5	5	ST45	4	14	18	22	8	5	13	5 0 4 0 5 5 3
				ST45	4	14	18	22	8	5	13	5 0 4 0 5 5 3
				ST45	4	14	18	22	8	5	13	5 0 4 0 5 5 3
				ST45	4	14	18	22	8	5	13	5 0 4 0 5 7 3
				ST45	4	14	18	22	8	5	13	5 0 4 0 5 5 3
17, 9	2013-01-30	5	5	ST89	13	1	15	1	5	1	16	5 0 4 0 5 5 3
				ST5	5	4	4	5	5	4	4	5 0 4 0 5 5 3
				ST101	13	8	19	10	15	11	4	5 0 4 0 5 5 3
				ST89	13	1	15	1	5	1	16	6 0 5 0 5 5 3
				ST89	13	1	15	1	5	1	16	5 0 4 0 5 5 3
18, 10	2013-01-31	1	1	ST58	13	4	19	10	15	11	4	5 0 4 0 5 5 3
